# Supplementary material for: The acetylglucosaminyltransferase GnT-Ⅲ regulates erythroid differentiation through ERK/MAPK signaling
Source: J Biol Chem. 2024 Nov 19;300(12):108010. doi: 10.1016/j.jbc.2024.108010 (PMC11699732; doi:10.1016/j.jbc.2024.108010)
Supplement: Supplemental Table S1 [file mmc2.xlsx]

## Sheet: Sheet1
	Supplement Table 1. Identificantion of 108 distinct N-glycans in WT and WT/NaBu cells by MALDI-TOF MS analysis
	No.	Putative glycan composition	Theor m/z	class	relative amount
					WT			WTNB
	1	(Hex)2 (HexNAc)2	1178.49	PM	0.6334	±	0.079545	0.95612	±	0.0781733
	2	(Hex)2 (HexNAc)2 (Fuc)1	1324.55	PM	5.13919	±	0.26387	6.27929	±	0.800623
	3	(Hex)3 (HexNAc)2	1340.55	PM	1.15266	±	0.127499	0.983177	±	0.045408
	4	(Hex)3 (HexNAc)2 (Fuc)1	1486.61	PM	7.46874	±	0.220622	6.32741	±	0.682871
	5	(Hex)1 + (Man)3(GlcNAc)2	1502.6	PM	0.927108	±	0.129937	0.989689	±	0.0656585
	6	(Hex)1 (Fuc)1 + (Man)3(GlcNAc)2	1648.66	PM	0.224448	±	0.0242566	0.320882	±	0.0303442
	7	(Hex)2 + (Man)3(GlcNAc)2	1664.65	OM	13.1954	±	0.54788	12.5189	±	0.322828
	8	(Hex)3 + (Man)3(GlcNAc)2	1826.71	OM	25.5674	±	0.861365	22.7883	±	0.527319
	9	(Hex)4 + (Man)3(GlcNAc)2	1988.76	OM	16.8882	±	0.513383	16.363	±	0.29605
	10	(Hex)5 + (Man)3(GlcNAc)2	2150.81	OM	21.8218	±	0.549464	23.5133	±	0.624844
	11	(Hex)6 + (Man)3(GlcNAc)2	2312.86	OM	21.8143	±	0.562574	23.8283	±	0.104062
	12	(Hex)7 + (Man)3(GlcNAc)2	2474.92	OM	0.712972	±	0.0087766	0.988284	±	0.0560192
	13	(Hex)2 (Fuc)1 + (Man)3(GlcNAc)2	1810.71	Hyb_n	0.248916	±	0.0380266	0.284526	±	0.000749044
	14	(Hex)2 (HexNAc)1 + (Man)3(GlcNAc)2	1867.73	Hyb_n	0.117093	±	0.0214791	0.155018	±	0.00344854
	15	(Hex)3 (Fuc)1 + (Man)3(GlcNAc)2	1972.76	Hyb_n	0.0333956	±	0.0578429	0.0220039	±	0.0381118
	16	(Hex)2 (HexNAc)1 (Fuc)1 + (Man)3(GlcNAc)2	2013.79	Hyb_n	0.211151	±	0.0202013	0.225745	±	0.0242891
	17	(Hex)3 (HexNAc)1 + (Man)3(GlcNAc)2	2029.79	Hyb_n	0.147216	±	0.0172998	0.170853	±	0.0146871
	18	(Hex)3 (HexNAc)2 (Fuc)1 + (Man)3(GlcNAc)2	2378.92	Hyb_n	0.054239	±	0.0473052	0.098629	±	0.00836859
	19	(Hex)3 (HexNAc)1 (Fuc)1 + (Man)3(GlcNAc)2	2175.84	Hyb_n	0.115458	±	0.0170958	0.0507117	±	0.0878352
	20	(Hex)4 (HexNAc)1 + (Man)3(GlcNAc)2	2191.84	Hyb_n	0.0298189	±	0.0258425	0.0457973	±	0.0396626
	21	(Hex)3 (HexNAc)2 (Fuc)2 + (Man)3(GlcNAc)2	2524.98	Hyb_n	0	±	0	0.0236087	±	0.0408914
	22	(Hex)2 (HexNAc)1 (3-8NeuAc)1 + (Man)3(GlcNAc)2	2171.86	Hyb_a	0.10502	±	0.00765499	0.10784	±	0.0195959
	23	(Hex)2 (HexNAc)1 (6NeuAc)1 + (Man)3(GlcNAc)2	2199.89	Hyb_a	2.2723	±	0.0989537	1.81206	±	0.114151
	24	(Hex)3 (HexNAc)1 (3-8NeuAc)1 + (Man)3(GlcNAc)2	2333.91	Hyb_a	0	±	0	0.0338395	±	0.0501143
	25	(Hex)2 (HexNAc)1 (Fuc)1 (6NeuAc)1 + (Man)3(GlcNAc)2	2345.95	Hyb_a	0.452639	±	0.0308671	0.705599	±	0.0686879
	26	(Hex)3 (HexNAc)1 (6NeuAc)1 + (Man)3(GlcNAc)2	2361.94	Hyb_a	0.957031	±	0.0395494	1.38581	±	0.0584737
	27	(Hex)2 (HexNAc)1 (3-8NeuAc)1 (6NeuAc)1 + (Man)3(GlcNAc)2	2504.02	Hyb_a	1.40824	±	0.126427	0.918913	±	0.0996455
	28	(Hex)3 (HexNAc)1 (Fuc)1 (6NeuAc)1 + (Man)3(GlcNAc)2	2508	Hyb_a	0	±	0	0.359864	±	0.0396172
	29	(Hex)6 (HexNAc)1 + (Man)3(GlcNAc)2	2515.94	Hyb_a	0	±	0	0.0188777	±	0.0326971
	30	(Hex)4 (HexNAc)1 (6NeuAc)1 + (Man)3(GlcNAc)2	2524	Hyb_a	0.0723562	±	0.0155934	0.0440675	±	0.0763272
	31	(Hex)3 (HexNAc)2 (6NeuAc)1 + (Man)3(GlcNAc)2	2565.02	Hyb_a	0.130289	±	0.225667	0.40839	±	0.0730951
	32	(Hex)3 (HexNAc)2 (Fuc)1 (6NeuAc)1 + (Man)3(GlcNAc)2	2711.08	Hyb_a	0.0175997	±	0.0304837	0.0541544	±	0.0469771
	33	(Hex)3 (HexNAc)2 (6NeuAc)2 + (Man)3(GlcNAc)2	2897.18	Hyb_a	0.0850754	±	0.00876409	0	±	0
	34	(Hex)4 (HexNAc)2 (6NeuAc)2 + (Man)3(GlcNAc)2	3059.23	Hyb_a	0.0381373	±	0.0330879	0	±	0
	35	(HexNAc)1 (Fuc)1 + (Man)2 (GlcNAc)2	1527.63	Com_n	n.d.			n.d.
	36	(HexNAc)1 + (Man)3(GlcNAc)2	1543.63	Com_n	0.122217	±	0.0166462	0.130093	±	0.00434222
	37	(HexNAc)1 (Fuc)1 + (Man)3(GlcNAc)2	1689.68	Com_n	0.76914	±	0.051319	0.782559	±	0.0688841
	38	(Hex)1 (HexNAc)1 + (Man)3(GlcNAc)2	1705.68	Com_n	0.104656	±	0.0207711	0.116104	±	0.00588045
	39	(Hex)1 (HexNAc)1 (Fuc)1 + (Man)3(GlcNAc)2	1851.74	Com_n	0.315246	±	0.0342981	0.311027	±	0.0279679
	40	(HexNAc)2 (Fuc)1 + (Man)3(GlcNAc)2	1892.76	Com_n	2.61783	±	0.304966	2.31843	±	0.21514
	41	(Hex)1 (HexNAc)1 (Fuc)2 + (Man)3(GlcNAc)2	1997.8	Com_n	0.0305456	±	0.0264535	0	±	0
	42	(Hex)1 (HexNAc)2 (Fuc)1 + (Man)3(GlcNAc)2	2054.82	Com_n	1.28705	±	0.207078	1.13446	±	0.10417
	43	(Hex)2 (HexNAc)2 + (Man)3(GlcNAc)2	2070.81	Com_n	0.0545622	±	0.0477807	0.0389481	±	0.06746
	44	(HexNAc)3 (Fuc)1 + (Man)3(GlcNAc)2	2095.84	Com_n	0.467825	±	0.0318021	0.557159	±	0.0667477
	45	(Hex)1 (HexNAc)3 + (Man)3(GlcNAc)2	2111.84	Com_n	0.0684287	±	0.0125941	0	±	0
	46	(Hex)2 (HexNAc)2 (Fuc)1 + (Man)3(GlcNAc)2	2216.87	Com_n	0.435145	±	0.0317254	0.400496	±	0.0252612
	47	(HexNAc)3 (Fuc)2 + (Man)3(GlcNAc)2	2241.9	Com_n	0	±	0	0.0302987	±	0.0524789
	48	(Hex)1 (HexNAc)3 (Fuc)1 + (Man)3(GlcNAc)2	2257.9	Com_n	0.236069	±	0.0300503	0.315598	±	0.0334711
	49	(Hex)2 (HexNAc)3 + (Man)3(GlcNAc)2	2273.89	Com_n	0.0387432	±	0.0363375	0.0263187	±	0.0455853
	50	(HexNAc)4 (Fuc)1 + (Man)3(GlcNAc)2	2298.92	Com_n	0.186631	±	0.0198251	0.221773	±	0.0212054
	51	(Hex)2 (HexNAc)3 (Fuc)1 + (Man)3(GlcNAc)2	2419.95	Com_n	0.185347	±	0.0200782	0.247735	±	0.0157041
	52	(HexNAc)4 (Fuc)2 + (Man)3(GlcNAc)2	2444.98	Com_n	0.13811	±	0.0111397	0.0576885	±	0.0999194
	53	(Hex)1 (HexNAc)4 (Fuc)1 + (Man)3(GlcNAc)2	2460.98	Com_n	0.0300953	±	0.0266247	0.0290311	±	0.0502834
	54	(Hex)3 (HexNAc)3 (Fuc)1 + (Man)3(GlcNAc)2	2582	Com_n	0.0371228	±	0.0642986	0.0434489	±	0.0376387
	55	(HexNAc)4 (Fuc)3 + (Man)3(GlcNAc)2	2591.04	Com_n	0.0297642	±	0.0515531	0	±	0
	56	(Hex)3 (HexNAc)4 (Fuc)1 + (Man)3(GlcNAc)2	2785.08	Com_n	0.0359882	±	0.0330212	0.0526631	±	0.045608
	57	(Hex)4 (HexNAc)4 (Fuc)1 + (Man)3(GlcNAc)2	2947.13	Com_n	0.0924111	±	0.00848819	0.0302309	±	0.0268826
	58	(Hex)1 (HexNAc)1 (3-8NeuAc)1 + (Man)3(GlcNAc)2	2009.81	Com_a	0.079044	±	0.0198686	0.0229304	±	0.0397166
	59	(Hex)1 (HexNAc)1 (6NeuAc)1 + (Man)3(GlcNAc)2	2037.84	Com_a	0.325953	±	0.0268199	0.304821	±	0.0211944
	60	(Hex)1 (HexNAc)1 (Fuc)1 (6NeuAc)1 + (Man)3(GlcNAc)2	2183.9	Com_a	1.3157	±	0.0448894	1.08882	±	0.113768
	61	(Hex)1 (HexNAc)2 (6NeuAc)1 + (Man)3(GlcNAc)2	2240.92	Com_a	0.081513	±	0.00604706	0.0677754	±	0.0600799
	62	(Hex)2 (HexNAc)2 (3-8NeuAc)1 + (Man)3(GlcNAc)2	2374.94	Com_a	0.17267	±	0.0247785	0.164644	±	0.00776859
	63	(Hex)1 (HexNAc)2 (Fuc)1 (6NeuAc)1 + (Man)3(GlcNAc)2	2386.98	Com_a	0.240236	±	0.0299365	0.306383	±	0.0262109
	64	(Hex)2 (HexNAc)2 (6NeuAc)1 + (Man)3(GlcNAc)2	2402.97	Com_a	1.09767	±	0.126572	0.766811	±	0.0465187
	65	(Hex)1 (HexNAc)3 (6NeuAc)1 + (Man)3(GlcNAc)2	2444	Com_a	0	±	0	0.0695173	±	0.0603732
	66	(Hex)2 (HexNAc)2 (Fuc)1 (3-8NeuAc)1 + (Man)3(GlcNAc)2	2521	Com_a	0.137866	±	0.00867403	0.0265974	±	0.046068
	67	(HexNAc)3 (Fuc)2 (3-8NeuAc)1 + (Man)3(GlcNAc)2	2546.03	Com_a	0	±	0	0.0468487	±	0.0410322
	68	(Hex)2 (HexNAc)2 (Fuc)1 (6NeuAc)1 + (Man)3(GlcNAc)2	2549.03	Com_a	2.02146	±	0.188917	1.10865	±	0.115977
	69	(Hex)1 (HexNAc)3 (Fuc)1 (3-8NeuAc)1 + (Man)3(GlcNAc)2	2562.02	Com_a	0.00505853	±	0.00876164	0.0377432	±	0.00872104
	70	(Hex)2 (HexNAc)3 (3-8NeuAc)1 + (Man)3(GlcNAc)2	2578.02	Com_a	0	±	0	0.019744	±	0.0341976
	71	(Hex)1 (HexNAc)3 (Fuc)1 (6NeuAc)1 + (Man)3(GlcNAc)2	2590.05	Com_a	0.0578108	±	0.0596413	0.198986	±	0.0294011
	72	(Hex)2 (HexNAc)3 (6NeuAc)1 + (Man)3(GlcNAc)2	2606.05	Com_a	0.146868	±	0.0389503	0.217477	±	0.0112455
	73	(Hex)2 (HexNAc)2 (Fuc)2 (6NeuAc)1 + (Man)3(GlcNAc)2	2695.09	Com_a	0.350663	±	0.021002	0.280403	±	0.0318627
	74	(Hex)2 (HexNAc)2 (3-8NeuAc)1 (6NeuAc)1 + (Man)3(GlcNAc)2	2707.1	Com_a	0.138521	±	0.0102466	0.145766	±	0.011517
	75	(Hex)2 (HexNAc)2 (6NeuAc)2 + (Man)3(GlcNAc)2	2735.13	Com_a	0.215123	±	0.0127895	0.261686	±	0.0171804
	76	(Hex)3 (HexNAc)3 (3-8NeuAc)1 + (Man)3(GlcNAc)2	2740.07	Com_a	0.0403159	±	0.0353617	0.0787895	±	0.00681118
	77	(Hex)2 (HexNAc)3 (Fuc)1 (6NeuAc)1 + (Man)3(GlcNAc)2	2752.11	Com_a	0.192668	±	0.0147996	0.465751	±	0.0475894
	78	(Hex)3 (HexNAc)3 (6NeuAc)1 + (Man)3(GlcNAc)2	2768.1	Com_a	0.150748	±	0.0108256	0.140449	±	0.00866209
	79	(Hex)2 (HexNAc)2 (Fuc)1 (3-8NeuAc)2 + (Man)3(GlcNAc)2	2825.12	Com_a	0.0589878	±	0.0107732	0	±	0
	80	(Hex)2 (HexNAc)2 (Fuc)1 (3-8NeuAc)1 (6NeuAc)1 + (Man)3(GlcNAc)2	2853.16	Com_a	0.65773	±	0.0667658	0.355447	±	0.0339449
	81	(Hex)2 (HexNAc)2 (Fuc)1 (6NeuAc)2 + (Man)3(GlcNAc)2	2881.19	Com_a	1.09431	±	0.152245	0.992649	±	0.101726
	82	(Hex)2 (HexNAc)3 (Fuc)2 (6NeuAc)1 + (Man)3(GlcNAc)2	2898.17	Com_a	0	±	0	0.111948	±	0.014574
	83	(Hex)3 (HexNAc)3 (Fuc)1 (6NeuAc)1 + (Man)3(GlcNAc)2	2914.16	Com_a	0.415747	±	0.0198631	0.336618	±	0.0345529
	84	(Hex)1 (HexNAc)3 (Fuc)1 (6NeuAc)2 + (Man)3(GlcNAc)2	2922.21	Com_a	n.d.			n.d.
	85	(Hex)2 (HexNAc)3 (6NeuAc)2 + (Man)3(GlcNAc)2	2938.21	Com_a	0	±	0	0.0453676	±	0.0396432
	86	(Hex)3 (HexNAc)3 (Fuc)2 (6NeuAc)1 + (Man)3(GlcNAc)2	3060.22	Com_a	0.0141788	±	0.0245584	0.0371297	±	0.0322826
	87	(Hex)3 (HexNAc)3 (3-8NeuAc)1 (6NeuAc)1 + (Man)3(GlcNAc)2	3072.23	Com_a	0.0387497	±	0.0343572	0.0524467	±	0.0454204
	88	(Hex)2 (HexNAc)3 (Fuc)1 (6NeuAc)2 + (Man)3(GlcNAc)2	3084.27	Com_a	0.0675962	±	0.0147141	0.316154	±	0.0364496
	89	(Hex)3 (HexNAc)3 (6NeuAc)2 + (Man)3(GlcNAc)2	3100.26	Com_a	0.0210436	±	0.0189113	0.0202676	±	0.0351046
	90	(Hex)3 (HexNAc)4 (Fuc)1 (6NeuAc)1 + (Man)3(GlcNAc)2	3117.24	Com_a	0.0612099	±	0.012049	0.128163	±	0.0138003
	91	(Hex)4 (HexNAc)4 (6NeuAc)1 + (Man)3(GlcNAc)2	3133.23	Com_a	0.0648398	±	0.00819436	0.0378537	±	0.0329417
	92	(Hex)3 (HexNAc)3 (Fuc)1 (3-8NeuAc)2 + (Man)3(GlcNAc)2	3190.26	Com_a	0.02824	±	0.0244739	0	±	0
	93	(Hex)3 (HexNAc)3 (Fuc)1 (3-8NeuAc)1 (6NeuAc)1 + (Man)3(GlcNAc)2	3218.29	Com_a	0.187026	±	0.0144357	0.138672	±	0.0131643
	94	(Hex)3 (HexNAc)3 (Fuc)1 (6NeuAc)2 + (Man)3(GlcNAc)2	3246.32	Com_a	0.0266719	±	0.0461971	0.124727	±	0.0109904
	95	(Hex)4 (HexNAc)4 (Fuc)1 (3-8NeuAc)1 + (Man)3(GlcNAc)2	3251.26	Com_a	0.0479615	±	0.0416298	0.0173572	±	0.0300636
	96	(Hex)4 (HexNAc)4 (Fuc)1 (6NeuAc)1 + (Man)3(GlcNAc)2	3279.29	Com_a	0.311064	±	0.0345965	0.217715	±	0.0316199
	97	(Hex)3 (HexNAc)3 (3-8NeuAc)2 (6NeuAc)1 + (Man)3(GlcNAc)2	3376.36	Com_a	0.0173599	±	0.0300681	0.134645	±	0.00174118
	98	(Hex)3 (HexNAc)3 (Fuc)2 (6NeuAc)2 + (Man)3(GlcNAc)2	3392.38	Com_a	0.025276	±	0.021978	0	±	0
	99	(Hex)3 (HexNAc)3 (3-8NeuAc)1 (6NeuAc)2 + (Man)3(GlcNAc)2	3404.39	Com_a	0.0336421	±	0.0297599	0.0858573	±	0.0745905
	100	(Hex)3 (HexNAc)4 (Fuc)1 (3-8NeuAc)1 (6NeuAc)1 + (Man)3(GlcNAc)2	3421.37	Com_a	0.0295729	±	0.0256524	0.050489	±	0.0437649
	101	(Hex)4 (HexNAc)5 (Fuc)1 (6NeuAc)1 + (Man)3(GlcNAc)2	3482.37	Com_a	0	±	0	0.0401484	±	0.0354941
	102	(Hex)3 (HexNAc)3 (Fuc)1 (3-8NeuAc)2 (6NeuAc)1 + (Man)3(GlcNAc)2	3522.41	Com_a	0.0903859	±	0.00523082	0.0705259	±	0.00534119
	103	(Hex)3 (HexNAc)3 (Fuc)1 (3-8NeuAc)1 (6NeuAc)2 + (Man)3(GlcNAc)2	3550.45	Com_a	0.0814077	±	0.0079977	0.0649474	±	0.00220056
	104	(Hex)4 (HexNAc)4 (Fuc)1 (3-8NeuAc)2 + (Man)3(GlcNAc)2	3555.39	Com_a	0.0356708	±	0.0309639	0	±	0
	105	(Hex)4 (HexNAc)4 (Fuc)1 (3-8NeuAc)1 (6NeuAc)1 + (Man)3(GlcNAc)2	3583.42	Com_a	0.190096	±	0.0143444	0.12697	±	0.0195067
	106	(Hex)4 (HexNAc)4 (Fuc)1 (6NeuAc)2 + (Man)3(GlcNAc)2	3611.45	Com_a	0.0130189	±	0.0225494	0.0348226	±	0.0301581
	107	(Hex)5 (HexNAc)5 (Fuc)1 (6NeuAc)1 + (Man)3(GlcNAc)2	3644.42	Com_a	0.0516995	±	0.00571648	0	±	0
	108	(Hex)4 (HexNAc)4 (Fuc)1 (3-8NeuAc)2 (6NeuAc)1 + (Man)3(GlcNAc)2	3887.55	Com_a	0.087078	±	0.00250625	0.0682662	±	0.00473809
	109	(Hex)5 (HexNAc)5 (Fuc)1 (3-8NeuAc)1 (6NeuAc)1 + (Man)3(GlcNAc)2	3948.55	Com_a	0.0211292	±	0.0183085	0	±	0
	110	(Hex)4 (HexNAc)4 (Fuc)1 (3-8NeuAc)3 (6NeuAc)1 + (Man)3(GlcNAc)2	4191.67	Com_a	0.0489202	±	0.00364075	0	±	0
