# Supplementary material for: The acetylglucosaminyltransferase GnT-Ⅲ regulates erythroid differentiation through ERK/MAPK signaling
Source: J Biol Chem. 2024 Nov 19;300(12):108010. doi: 10.1016/j.jbc.2024.108010 (PMC11699732; doi:10.1016/j.jbc.2024.108010)
Supplement: Supplemental Table S2 [file mmc3.xlsx]

## Sheet: Table (bisect)
	Supplement Table 2. Putative bisected N-glycans in WT and WT/NaBu cells
	No.	Putative bisect N-glycans	Theor m/z	Quantitative amount
				WT			WT/NaBu					p value
	44	(HexNAc)3 (Fuc)1 + (Man)3(GlcNAc)2	2095.84	0.164845	±	0.0128689	0.306573	±	0.0697145			0.0257542	0.141727
	45	(Hex)1 (HexNAc)3 + (Man)3(GlcNAc)2	2111.84	0.0241188	±	0.00457818	0	±	0			0.00080031	-0.0241188
	47	(HexNAc)3 (Fuc)2 + (Man)3(GlcNAc)2	2241.9	0	±	0	0.0150008	±	0.0259821			0.373901	0.0150008
	48	(Hex)1 (HexNAc)3 (Fuc)1 + (Man)3(GlcNAc)2	2257.9	0.0831799	±	0.0109627	0.173629	±	0.0383881			0.0171873	0.0904496
	49	(Hex)2 (HexNAc)3 + (Man)3(GlcNAc)2	2273.89	0.0137403	±	0.0129671	0.0165023	±	0.0285828			0.886234	0.00276203
	50	(HexNAc)4 (Fuc)1 + (Man)3(GlcNAc)2	2298.92	0.065791	±	0.00783413	0.122156	±	0.0280654			0.0285559	0.0563652
	51	(Hex)2 (HexNAc)3 (Fuc)1 + (Man)3(GlcNAc)2	2419.95	0.0653282	±	0.00773848	0.136059	±	0.0263824			0.011196	0.0707306
	52	(HexNAc)4 (Fuc)2 + (Man)3(GlcNAc)2	2444.98	0.0486758	±	0.0045538	0.0298148	±	0.0516407			0.562795	-0.018861
	53	(Hex)1 (HexNAc)4 (Fuc)1 + (Man)3(GlcNAc)2	2460.98	0.010522	±	0.00931264	0.018203	±	0.0315286			0.706419	0.00768102
	55	(HexNAc)4 (Fuc)3 + (Man)3(GlcNAc)2	2591.04	0.0104178	±	0.0180442	0	±	0			0.373901	-0.0104178
	56	(Hex)3 (HexNAc)4 (Fuc)1 + (Man)3(GlcNAc)2	2785.08	0.0127454	±	0.0117679	0.0301119	±	0.02642			0.357064	0.0173665
	65	(Hex)1 (HexNAc)3 (6NeuAc)1 + (Man)3(GlcNAc)2	2444	0	±	0	0.0388044	±	0.0338849			0.118325	0.0388044
	67	(HexNAc)3 (Fuc)2 (3-8NeuAc)1 + (Man)3(GlcNAc)2	2546.03	0	±	0	0.0265542	±	0.0243725			0.132193	0.0265542
	69	(Hex)1 (HexNAc)3 (Fuc)1 (3-8NeuAc)1 + (Man)3(GlcNAc)2	2562.02	0.00177055	±	0.00306668	0.0210308	±	0.00775615			0.016133	0.0192603
	70	(Hex)2 (HexNAc)3 (3-8NeuAc)1 + (Man)3(GlcNAc)2	2578.02	0	±	0	0.00977516	±	0.0169311			0.373901	0.00977516
	71	(Hex)1 (HexNAc)3 (Fuc)1 (6NeuAc)1 + (Man)3(GlcNAc)2	2590.05	0.0205155	±	0.0213362	0.11009	±	0.0312474			0.0148478	0.0895747
	72	(Hex)2 (HexNAc)3 (6NeuAc)1 + (Man)3(GlcNAc)2	2606.05	0.0517931	±	0.0140313	0.11911	±	0.0198557			0.008676	0.0673167
	77	(Hex)2 (HexNAc)3 (Fuc)1 (6NeuAc)1 + (Man)3(GlcNAc)2	2752.11	0.0678781	±	0.0055983	0.25606	±	0.0547534			0.00407305	0.188182
	82	(Hex)2 (HexNAc)3 (Fuc)2 (6NeuAc)1 + (Man)3(GlcNAc)2	2898.17	0	±	0	0.0617857	±	0.0158117			0.00248642	0.0617857
	85	(Hex)2 (HexNAc)3 (6NeuAc)2 + (Man)3(GlcNAc)2	2938.21	0	±	0	0.0257526	±	0.0223142			0.116258	0.0257526
	88	(Hex)2 (HexNAc)3 (Fuc)1 (6NeuAc)2 + (Man)3(GlcNAc)2	3084.27	0.0238083	±	0.00515515	0.173543	±	0.0357427			0.00199112	0.149735
	90	(Hex)3 (HexNAc)4 (Fuc)1 (6NeuAc)1 + (Man)3(GlcNAc)2	3117.24	0.0215664	±	0.00427948	0.0704368	±	0.0149959			0.00558758	0.0488704
	100	(Hex)3 (HexNAc)4 (Fuc)1 (3-8NeuAc)1 (6NeuAc)1 + (Man)3(GlcNAc)2	3421.37	0.0103374	±	0.00896585	0.025559	±	0.0222054			0.332717	0.0152216
	101	(Hex)4 (HexNAc)5 (Fuc)1 (6NeuAc)1 + (Man)3(GlcNAc)2	3482.37	0	±	0	0.0228393	±	0.0213268			0.137211	0.0228393
		Total amount of bisected N-glycans (pmol/100 mg proteins)		0.697034	±	0.0800547	1.80939	±	0.405098			0.00954817	1.11236
